# Supplementary material for: Genomic Insights and Synthetic Biology Applications of Marine Actinomycete Streptomyces griseoincarnatus HNS054
Source: Int J Mol Sci. 2024 Mar 8;25(6):3127. doi: 10.3390/ijms25063127 (PMC10970339; doi:10.3390/ijms25063127)
Supplement: Supplementary file 1 [file ijms-25-03127-s001.zip]

Archive with 1 entries (1 files):
- ijms-2853665-supplementary.pdf
